# Supplementary material for: Treatment of methicillin-resistant Staphylococcus aureus (MRSA): updated guidelines from the UK
Source: JAC Antimicrob Resist. 2021 Feb 3;3(1):dlaa114. doi: 10.1093/jacamr/dlaa114 (PMC8210269; doi:10.1093/jacamr/dlaa114)
Supplement: dlaa114_Supplementary_Data [file dlaa114_supplementary_data.zip]

Archive with 2 entries (2 files):
- 20-153-Supplementary_data.docx
- JAC-AMR-2020-153-R1-Supplementary_data.xls
