# Supplementary material for: Treatment of methicillin-resistant Staphylococcus aureus (MRSA): updated guidelines from the UK
Source: JAC Antimicrob Resist. 2021 Feb 3;3(1):dlaa114. doi: 10.1093/jacamr/dlaa114 (PMC8210269; doi:10.1093/jacamr/dlaa114)
Supplement: dlaa114_Supplementary_Data [file dlaa114_supplementary_data.zip › JAC-AMR-2020-153-R1-Supplementary_data.xls]

## Sheet: Instructions for use
About the BSAC MRSA Treatment Guideline
For more information about the British Society for Antimicrobial Chemotherapy (BSAC) visit: www.bsac.org. This site offers a wealth of evidence based and experience-based resources that are openly available to all healthcare professionals to inform, guide and support their practice.
About the MRSA Treatment Guideline Assessment Tool
The MRSA Treatment Assessment tool is intended to enable service providers to identify the extent of overall compliance with the recommendations listed in the guideline.
Information collected by the tool informs service providers where their service is doing well, where improvements could be made, or where support is required.
The MRSA Treatment Guideline Assessment Tool is made freely available to help you understand where you are now in your Service journey, and to plan and implement improvement initiatives.
How to use the MRSA Treatment Guideline Assessment Tool
The tool should be used in conjunction with the latest version of the BSAC MRSA Treatment Guideline.
This Excel version of the assessment tool is meant as an electronic record (non-printable format).
A printable, Word version of the assessment tool has also been provided and can be found on the BSAC webpage.
The data sheet contains all the recommendations as listed in the current version of the MRSA Treatment Guideline.
In the first instance, record which recommendations are relevant to your service.
For relevant recommendations, additional information can be entered about current activity relevant to the recommendation, actions needed to meet the recommendation, deadlines and the names of the responsible leads.
The number of relevant recommendations should be recorded alongside the number of recommendations that have been met by the service. The percentage of recommendations met will automatically be calculated.
It is intended that the assessment tool is completed by the service team, rather than by a single individual.
Acknowledgement
The MRSA Treatment Guideline Assessment tool has been modified from a baseline assessment tool produced by NICE.
© NICE 2019 Antimicrobial stewardship: systems and processes for effective antimicrobial medicine use. Available from https://www.nice.org.uk/guidance/NG15/resources. All rights reserved. Subject to Notice of rights.
NICE guidance is prepared for the National Health Service in England. All NICE guidance is subject to regular review and may be updated or withdrawn. NICE accepts no responsibility for the use of its content in this product/publication.
Disclaimer
This assessment tool should be used alongside the published guidance. The information contained within the tool does not supersede or replace the guidance itself.
Contact
Any questions or comments relating to the assessment tool and/or MRSA Treatment Guideline, please email: chorner@bsac.org.uk.
Abbreviations
NEED to complete

## Sheet: Data sheet
	Assessment tool for the BSAC MRSA Treatment Guideline (2020)
		Number of relevant recommendations	0	Date Assessment Completed:
		Number of recommendations met	0
		Percentage of recommendations met
#	Recommendation Reference	Recommendation	Is the recommendation relevant?	Current activity/evidence	Is the recommendation met? Yes/No/Partial	Reasons if recommendation not met or partially met	Actions needed to implement recommendation	Is there a risk associated with not implementing this recommendation? Yes/No	Details of any associated risk if recommendation is not implemented	Is there a cost or saving?	Deadline	Lead Person Responsible
Skin and Soft Tissue Infections
1	Impetigo	(i) To prevent the development of antimicrobial resistance, consider an alternative to topical fusidic acid or mupirocin, for example a topical antiseptic such as hydrogen peroxide 1% cream, to treat impetigo caused by MRSA, where there is localised, non-bullous disease and no systemic upset; consider topical fusidic acid or mupirocin as a second-line option in the clinical setting and only when …
2		(ii) Treat complicated impetigo using systemic antimicrobial therapy, with the choice of agent determined by susceptibility testing (strong recommendation).
3	Abscesses	(i) Use incision and drainage to treat abscesses caused by MRSA (strong recommendation).
4		(ii) Do not use antibiotics routinely in patients with abscesses caused by MRSA that are drained, are <5 cm in diameter, and where there is no systemic response (fever and/or cellulitis) and/or immunodeficiency (strong recommendation).
5		(iii) Use antibiotics in combination with incision and drainage in patients with abscesses caused by MRSA PFGE strain type USA300, or where this is likely to be the commonest strain (strong recommendation).
6		(iv) Use oral clindamycin or co-trimoxazole when oral treatment is warranted and the MRSA isolate is known to be susceptible (strong recommendation).
7	Other skin and skin structure infections	(i) For severe cellulitis/soft tissue infection caused by MRSA, use intravenous glycopeptides (vancomycin or teicoplanin) as the first-line treatment (strong recommendation).
8		(ii) When a glycopeptide is contraindicated, use linezolid (oral or intravenous) or daptomycin (intravenous) as an alternative (strong recommendation).
9		(iii) Consider tigecyline as an alternative when first- and second-line agents are contraindicated and the isolate is susceptible (weak recommendation).
10		(iv) Consider clindamycin, co-trimoxazole, or doxycycline as oral agents (when the isolate is known to be susceptible) for treatment of patients with mild skin and sift tissue infection caused by MRSA, or for oral stepdown therapy (weak recommendation).
11		(v) Consider recently licensed agents such as ceftaroline, delafloxacin, oritavancin, or telavancin as alternative options for treatment of soft tissue infection caused by MRSA (weak recommendation).
12		(vi) No recommendations can be made on the use of ceftobiprole, dalbavancin and tedizolid over standard therapeutic agents in the treatment of skin and soft tissue infections caused by MRSA.
2. Urinary Tract Infections (UTI)
13		(i) Exclude the presence of MRSA bacteraemia before commencing treatment of MRSA isolated from urine (weak recommendation).
14		(ii) Consider treating a genuine lower UTI caused by MRSA with an oral agent, such as ciprofloxacin, co-trimoxazole, doxycycline or trimethoprim, according to susceptibility (weak recommendation).
15		(iii) For complicated UTI caused by MRSA, consider intravenous glycopeptides as the first-line treatment (weak recommendation).
16		(iv) When a glycopeptide is contraindicated, consider daptomycin as an alternative agent if intravenous therapy is required (weak recommendation).
17		(v) Linezolid is not recommended for the treatment of MRSA UTI, given its poor excretion by the kidney (weak recommendation).
18		(vi) For catheter associated UTI caused by MRSA, whenever possible/practicable replace the catheter, with or without a single dose of gentamicin if the MRSA isolate is known to be susceptible (weak recommendation). A single dose of vancomycin is an alternative if the isolate is resistant to gentamicin or there are other contraindications (weak recommendation).
3. Bone and Joint Infections (BJI)
19		(i) Use a multidisciplinary approach for treatment of MRSA bone and joint infections, including surgery or drainage where indicated (strong recommendation).
20		(ii) For bone and joint infections caused by MRSA, use intravenous glycopeptides as the first-line choice of treatment (strong recommendation).
21		(iii) Consider 2 weeks of intravenous glycopeptide, followed by further intravenous or oral antibiotics to complete a total treatment course of a minimum of 4 weeks for septic arthritis or 6 weeks for osteomyelitis (weak recommendation).
22		(iv) Use therapeutic drug monitoring to ensure that non-toxic, therapeutic pre-dose serum concentrations (15-20mg/L) of glycopeptides are achieved (strong recommendation).
23		(v) When a glycopeptide is contraindicated, consider daptomycin or linezolid as alternative agents (weak recommendation).
24		(vi) Use clindamycin, co-trimoxazole, doxycycline, or linezolid as oral options to complete treatment when the MRSA isolate is known to be susceptible (strong recommendation).
25		(vii) Do not use fusidic acid, quinolones or rifampicin as a single oral agent; use in combination with other agents to which the isolate is susceptible (strong recommendation).
4. Bacteraemia
26		(i) Use intravenous vancomycin for uncomplicated bacteraemia caused by MRSA (strong recommendation).
27		(ii) When vancomycin is contraindicated, consider linezolid as an alternative first-line choice of treatment (strong recommendation).
28		(iii) When first-line agents are contraindicated, consider daptomycin or teicoplanin (weak recommendation).
29		(iv) Do not use co-trimoxazole alone as a first-line agent for MRSA bacteraemia, however, consider using it as an oral stepdown when the MRSA isolate is known to be susceptible (weak recommendation).
30		(v) Consider a minimum duration of 14 days of antibiotic therapy for uncomplicated bacteraemia and a minimum duration of 28 days for complicated bacteraemia caused by MRSA (weak recommendation).
5. Endocarditis
31		Refer to the most recent version of the BSAC endocarditis treatment guideline.
6. Respiratory Tract Infections (RTI)
32	Necrotizing pneumonia	(i) For necrotising pneumonia caused by MRSA, use intravenous vancomycin or linezolid (strong recommendation).
33		(ii) Consider addition of a toxin-inhibiting agent, such as clindamycin or rifampicin when the MRSA isolate is known to be susceptible (weak recommendation).
34	Nosocomial pneumonia	(i) In the absence of at least one additional RCT confirming the superiority of linezolid over vancomycin for treatment of nosocomial pneumonia caused by MRSA, we have opted to recommend either intravenous vancomycin or linezolid as first-line therapy (weak recommendation).
35		(ii) Do not use daptomycin to treat nosocomial pneumonia caused by MRSA, as is inactivated by lung surfactant (weak recommendation).
36		(iii) No recommendations can be made on the use of ceftobiprole over standard therapeutic agents in the treatment of nosocomial pneumonia caused by MRSA
37	Ear, nose and throat or upper respiratory tract infection	(i) For severe MRSA associated ear, nose and throat or upper respiratory tract infections, consider intravenous glycopeptide or linezolid (weak recommendation).
38		(ii) For minor/less severe infections, consider co-trimoxazole or doxycycline as an oral option, when the MRSA isolate is known to be susceptible (weak recommendation).
CNS and eye infections
39	Intracranial or spinal infection	(i) Whenever clinically possible, source control is necessary for intracranial and spinal infections (strong recommendation)
40		(ii) Unless surgical intervention is contraindicated, use incision and drainage for treatment of intracranial and spinal infections caused by MRSA (strong recommendation).
41		(iii) In the absence of neurological deficits, consider treating small epidural abscesses with antibiotics alone (weak recommendation).
42		(iv) For treatment of intracranial and spinal infections caused by MRSA, use intravenous vancomycin or linezolid as the first-line choice of treatment (weak recommendation).
43	Cerebrospinal fluid (CSF) infections	(i) For CSF infection caused by MRSA, use intravenous vancomycin (strong recommendation). For severe infection consider adding rifampicin according to susceptibility (weak recommendation).
44		(ii) Use therapeutic drug monitoring to ensure that non-toxic, therapeutic pre-dose serum concentrations (15-20mg/L) of glycopeptides are achieved (weak recommendation).
45		(iii) In severe cases, or when the patient fails to respond to intravenous vancomycin, patients should be transferred to a neurosurgical centre for instillation of vancomycin directly into the ventricles (strong recommendation).
46		(iv) Do not use clindamycin, chloramphenicol or linezolid to treat CSF infection caused by MRSA (weak recommendation). These drugs are not bactericidal, such activity being a requirement of antibiotics used for therapy of patients with meningitis.
47		(v) No recommendation can be made for the use of teicoplanin in this clinical setting.
48	Eye Infection	(i) For superficial MRSA eye disease, consider gentamicin or chloramphenicol drops according to isolate susceptibility (weak recommendation).
		(ii) Consider dissemination secondary to bacteraemia when a patient is diagnosed with endophthalmitis caused by MRSA (strong recommendation).
49		(iii) For deep-seated eye infections caused by MRSA, consider a multidisciplinary approach comprising specialist ophthalmologists and infectious diseases specialists (weak recommendation).
50		(iv) For deep-seated eye infections caused by MRSA, consider intravitreal vancomycin and systemic quinolones according to susceptibility (weak recommendation).
51		(v) Consider oral linezolid as a treatment option, recognising that there is limited evidence of efficacy in MRSA infection at this site (weak recommendation).
